# Supplementary material for: 3D Printing Assisted Wearable and Implantable Biosensors
Source: Biosensors (Basel). 2025 Sep 17;15(9):619. doi: 10.3390/bios15090619 (PMC12468503; doi:10.3390/bios15090619)
Supplement: Supplementary file 1 [file biosensors-15-00619-s001.zip]

Archive with 1 entries (1 files):
- biosensors-3786636-supplementary.pdf
